# Supplementary material for: The Effect of Zeolite Na-X and Clinoptilolite as Functional Fillers on the Mechanical, Thermal and Barrier Properties of Thermoplastic Polyurethane
Source: Molecules. 2025 Jan 20;30(2):420. doi: 10.3390/molecules30020420 (PMC11767372; doi:10.3390/molecules30020420)
Supplement: Supplementary file 1 [file molecules-30-00420-s001.zip]

Archive with 1 entries (1 files):
- molecules-3372257-supplementary.pdf
